# Supplementary material for: Strain-Induced Robust Exchange Bias Effect in Epitaxial La0.7Sr0.3MnO3/LaFeO3 Bilayers
Source: Molecules. 2024 Jul 9;29(14):3244. doi: 10.3390/molecules29143244 (PMC11279207; doi:10.3390/molecules29143244)
Supplement: Supplementary file 1 [file molecules-29-03244-s001.zip]

Archive with 1 entries (1 files):
- molecules-3056717-supplementary.pdf
